# Supplementary material for: Genome-wide identification and expression analysis of Raffinose synthetase family in cotton
Source: BMC Bioinformatics. 2021 Jun 29;22:356. doi: 10.1186/s12859-021-04276-4 (PMC8243485; doi:10.1186/s12859-021-04276-4)
Supplement: Supplementary file 1 — Additional file 1: Table S1. Basic characteristic of RAFS genes in G. hirsutum, G. barbadense, G. arboreum and G. raimondii. [file 12859_2021_4276_MOESM1_ESM.xlsx]

## Sheet: Sheet1
Table S1. Basic characteristic of RFS genes in G. hirsutum, G. barbadense, G. arboreum and G. raimondii
Gene name	ID	Chromosome location	Cds	Protein Length (aa)	AA	Molecular Weight (kDa)	PI	Subcellular prediction
GaRFS1	Ga01G1313	A01:32226491..32231553+	2316	771	771	84.636	6.25	Periplsmic
GaRFS2	Ga01G1863	A01:89166079..89171660-	3054	1017	1017	111.111	4.717	OuterMembrne
GaRFS3	Ga04G1486	A04:86257089..86260187-	2340	779	779	86.003	5.938	Periplsmic
GaRFS4	Ga05G1885	A05:17014277..17017478+	1251	416	416	46.633	8.082	OuterMembrne
GaRFS5	Ga07G0733	A07:8669167..8673219-	2301	766	766	85.18	6.381	Periplsmic
GaRFS6	Ga08G1069	A08:48509135..48512373-	2613	870	870	95.922	6.726	Cytoplsmic
GaRFS7	Ga09G0368	A09:10243610..10246212-	2340	779	779	86.233	5.986	Periplsmic
GaRFS8	Ga12G0963	A12:9945320..9949104-	2250	749	749	83.283	5.323	OuterMembrne
GaRFS9	Ga12G1668	A12:25833965..25836829+	2601	866	866	95.669	5.278	Periplsmic
GaRFS10	Ga13G1631	A13:102377610..102381263-	2211	736	736	81.627	5.897	Cytoplsmic
GaRFS11	Ga14G0630	tig00007316:82090..82555+	384	127	127	14.093	4.735	Cytoplsmic
GaRFS12	Ga14G0632	tig00007316:107115..110701+	2244	747	747	83.165	5.74	Cytoplsmic
GbRFS1	GOBR_07335	A01:37001898..37007359-	1608	535	535	58.956	5.778	Cytoplsmic
GbRFS2	GOBR_12565	A03:24788496..24792852-	2217	738	738	82.092	6.384	Cytoplsmic
GbRFS3	GOBR_19546	A04:357001..360593+	2124	707	707	78.212	6.157	Periplsmic
GbRFS4	GOBR_30263	A04:408084..408549-	384	127	127	14.064	5.222	Periplsmic
GbRFS6	GOBR_25348	A05:14518815..14524258-	2385	794	794	87.748	6.174	Cytoplsmic
GbRFS5	GOBR_15814	A05:90451602..90455821-	2337	778	778	85.962	6.105	Cytoplsmic
GbRFS7	GOBR_01188	A07:8332436..8337806-	2415	804	804	89.375	6.421	Cytoplsmic
GbRFS8	GOBR_07979	A08:35594736..35597602-	2262	753	753	83.151	5.934	Cytoplsmic
GbRFS9	GOBR_39442	A09:9005069..9009914+	2067	688	688	76.837	5.471	Periplsmic
GbRFS10	GOBR_05048	A12:78426947..78429810+	2499	832	832	91.904	5.429	Cytoplsmic
GbRFS11	GOBR_39173	A12:93741852..93749874-	1533	510	510	57.194	5.312	OuterMembrne
GbRFS12	GOBR_08598	A13:89043527..89048304-	2262	753	753	83.409	5.744	Cytoplsmic
GbRFS1D	GOBR_DD15700	D01:29549962..29551264-	513	170	170	19.062	9.357	Periplsmic
GbRFS2D	GOBR_DD24650	D02:36922795..36925362-	1785	594	594	66.819	6.554	OuterMembrne
GbRFS3D	GOBR_DD05215	D03:37850040..37853312-	2205	734	734	81.124	6.412	Cytoplsmic
GbRFS4D	GOBR_DD20725	D04:8882996..8886086+	2340	779	779	85.966	5.85	Periplsmic
GbRFS5D	GOBR_DD28304	D05:16352026..16356058+	1941	646	646	71.99	5.652	Cytoplsmic
GbRFS6D	GOBR_DD06201	D05:59112373..59115957+	2130	709	709	78.384	5.988	OuterMembrne
GbRFS7D	GOBR_DD14256	D08:14560893..14564120+	2505	834	834	91.429	6.285	Cytoplsmic
GbRFS8D	GOBR_DD32434	D09:7691890..7695569-	2226	741	741	81.834	5.477	Cytoplsmic
GbRFS9D	GOBR_DD16577	D12:38720751..38724681-	2496	831	831	91.713	5.604	Periplsmic
GbRFS10D	GOBR_DD06730	D12:48786387..48790155+	2253	750	750	83.213	5.105	Periplsmic
GhRFS1	Gh_A01G137300	01:39829561..39836929+	7369	771	771	84.476	6.315	Periplsmic
GhRFS2	Gh_A03G094300	A03:23330815..23336355+	5541	1070	1070	117.434	4.859	OuterMembrne
GhRFS3	Gh_A04G002400	A04:215997..219581-	3585	780	780	87.195	6.102	Cytoplsmic
GhRFS4	Gh_A05G161200	A05:17181043..17184188+	3146	566	566	62.799	6.743	Periplsmic
GhRFS5	Gh_A05G161300	A05:17184248..17185025+	778	196	196	21.822	5.237	Cytoplsmic
GhRFS6	Gh_A05G362500	A05:97517724..97521143-	3420	779	779	85.991	6.105	Periplsmic
GhRFS7	Gh_A07G068200	A07:8701489..8710889-	9401	766	766	85.255	6.537	Periplsmic
GhRFS8	Gh_A08G102800	A08:43736188..43739633+	3446	870	870	95.936	6.813	Cytoplsmic
GhRFS9	Gh_A09G035400	A09:9456120..9458722-	2603	779	779	86.308	5.835	Periplsmic
GhRFS10	Gh_A12G140900	A12:81207716..81210579-	2864	866	866	95.695	5.212	Periplsmic
GhRFS11	Gh_A12G209400	A12:95947123..95948972+	1850	153	153	17.098	4.23	Cytoplsmic
GhRFS12	Gh_A12G209500	A12:95954653..95956298+	1646	321	321	35.348	5.058	OuterMembrne
GhRFS13	Gh_A13G147900	A13:89240550..89244473-	3924	749	749	83.251	5.975	Cytoplsmic
GhRFS1D	Gh_D01G141000	D01:27576306..27577784-	1479	191	191	21.088	7.638	Periplsmic
GhRFS2D	Gh_D01G141200	D01:27600047..27607442-	7396	771	771	84.429	6.227	Periplsmic
GhRFS3D	Gh_D03G116400	D03:39942324..39949589+	7266	1065	1065	117.005	4.912	OuterMembrne
GhRFS4D	Gh_D04G062900	D04:9653140..9656202+	3063	764	764	84.16	5.866	Periplsmic
GhRFS5D	Gh_D05G177900	D05:15532974..15536948+	3975	768	768	85.342	6.443	OuterMembrne
GhRFS6D	Gh_D05G402900	D05:63892839..63896423+	3585	760	760	84.414	5.716	Cytoplsmic
GhRFS7D	Gh_D07G067700	D07:7530900..7535154-	4255	778	778	86.683	6.476	Periplsmic
GhRFS8D	Gh_D08G097200	D08:22696003..22699462-	3460	869	869	95.567	6.702	Cytoplsmic
GhRFS9D	Gh_D09G033000	D09:8631700..8639349-	7650	733	733	81.101	6.257	Periplsmic
GhRFS10D	Gh_D12G140800	D12:43491252..43494589-	3338	866	866	95.7	5.351	Periplsmic
GhRFS11D	Gh_D12G203500	D12:53613654..53617738+	4085	748	748	83.079	5.256	OuterMembrne
GhRFS12D	Gh_D13G149000	D13:46036076..46039727-	3652	755	755	83.699	5.829	Cytoplsmic
GrRFS1	Gori.001G070800	D01:7175294..7179850-	2337	778	778	86.739	6.416	Periplsmic
GrRFS2	Gori.002G147800	D02:27719446..27726836-	2319	772	772	84.671	6.29	Periplsmic
GrRFS3	Gori.003G107500	D03:32959973..32963659+	2205	734	734	81.063	6.458	Periplsmic
GrRFS4	Gori.004G107400	D04:21926785..21930492-	2610	869	869	95.593	6.702	Cytoplsmic
GrRFS5	Gori.005G133900	D05:33780557..33784765+	2064	687	687	78.608	7.099	Cytoplsmic
GrRFS6	Gori.006G032900	D06:8508771..8511521-	2340	779	779	86.27	5.852	Periplsmic
GrRFS7	Gori.008G138000	D08:38816415..38819884-	2601	866	866	95.705	5.429	Periplsmic
GrRFS8	Gori.008G203100	D08:48879919..48884081+	2247	748	748	83.029	5.178	OuterMembrne
GrRFS9	Gori.009G185100	D09:14237989..14243131+	2142	713	713	80.007	5.945	OuterMembrne
GrRFS10	Gori.009G453700	D09:70492844..70496919+	2286	761	761	84.598	5.63	Cytoplsmic
GrRFS11	Gori.012G063500	D12:8977610..8981033+	2340	779	779	85.965	5.939	Periplsmic
GrRFS12	Gori.013G149200	D13:40871805..40876120-	2250	83	749	8.5	5.913	Cytoplsmic
