# Supplementary material for: Genome-wide identification and expression analysis of Raffinose synthetase family in cotton
Source: BMC Bioinformatics. 2021 Jun 29;22:356. doi: 10.1186/s12859-021-04276-4 (PMC8243485; doi:10.1186/s12859-021-04276-4)
Supplement: Supplementary file 2 — Additional file 2: Table S2. Chromosomal locations of RAFS genes in G. hirsutum, G. barbadense, G. arboreum and G. raimondii. [file 12859_2021_4276_MOESM2_ESM.xlsx]

## Sheet: chromosome location 
Table S2. Chromosomal locations of RAFS genes in G. hirsutum, G. barbadense, G. arboreum and G. raimondii.
Gene name	Gene ID	Chromosome location
GaRFS11	Ga14G0630.1	LOC:Chr01 :32226491..32231553+
GaRFS4	Ga05G1885.1	LOC:Chr01::89166079..89171660-
GaRFS10	Ga13G1631.1	LOC:Chr04:86257089..86260187-
GaRFS12	Ga14G0632.1	LOC:Chr05:17014277..17017478+
GaRFS8	Ga12G0963.1	LOC:Chr07 :8669167..8673219-
GaRFS5	Ga07G0733.1	LOC:Chr08 :48509135..48512373-
GaRFS1	Ga01G1313.1	LOC:Chr09 :10243610..10246212-
GaRFS3	Ga04G1486.1	LOC:Chr12 :9945320..9949104-
GaRFS7	Ga09G0368.1	LOC:Chr12 :25833965..25836829+
GaRFS9	Ga12G1668.1	LOC:Chr13 :102377610..102381263-
GaRFS6	Ga08G1069.1	LOC:tig00007316 :82090..82555+
GaRFS2	Ga01G1863.1	LOC:tig00007316 :107115..110701+
GbRFS1A	GOBAR_AA07335.1	LOC:A01:37001898..37007359-
GbRFS2A	GOBAR_AA12565.1	LOC:A03:24788496..24792852-
GbRFS3A	GOBAR_AA19546.1	LOC:A04:357001..360593+
GbRFS4A	GOBAR_AA30263.1	LOC:A04:408084..408549-
GbRFS6A	GOBAR_AA25348.1	LOC:A05:14518815..14524258-
GbRFS5A	GOBAR_AA15814.1	LOC:A05:90451602..90455821-
GbRFS7A	GOBAR_AA01188.1	LOC:A07:8332436..8337806-
GbRFS8A	GOBAR_AA07979.1	LOC:A08:35594736..35597602-
GbRFS9A	GOBAR_AA39442.1	LOC:A09:9005069..9009914+
GbRFS10A	GOBAR_AA05048.1	LOC:A12:78426947..78429810+
GbRFS11A	GOBAR_AA39173.1	LOC:A12:93741852..93749874-
GbRFS12A	GOBAR_AA08598.1	LOC:A13:89043527..89048304-
GbRFS1D	GOBAR_DD15700.1	LOC:D01:29549962..29551264-
GbRFS2D	GOBAR_DD24650.1	LOC:D02:36922795..36925362-
GbRFS3D	GOBAR_DD05215.1	LOC:D03:37850040..37853312-
GbRFS4D	GOBAR_DD20725.1	LOC:D04:8882996..8886086+
GbRFS5D	GOBAR_DD28304.1	LOC:D05:16352026..16356058+
GbRFS6D	GOBAR_DD06201.1	LOC:D05:59112373..59115957+
GbRFS7D	GOBAR_DD14256.1	LOC:D08:14560893..14564120+
GbRFS8D	GOBAR_DD32434.1	LOC:D09:7691890..7695569-
GbRFS9D	GOBAR_DD16577.1	LOC:D12:38720751..38724681-
GbRFS10D	GOBAR_DD06730.1	LOC:D12:48786387..48790155+
GbRFS23	GOBAR_AA36785.1	LOC:scaffold_0532.UKA:46897..49986+
GbRFS24	GOBAR_DD32547.1	LOC:scaffold_0932.UKD:72475..75477+
GbRFS25	GOBAR_DD15370.1	LOC:scaffold_2004.D13:22644..27321+
GhRFS1A	Gh_A01G137300.1	LOC:A01:39829561..39836929+
GhRFS2A	Gh_A03G094300.1	LOC:A03:23330815..23336355+
GhRFS3A	Gh_A04G002400.1	LOC:A04:215997..219581-
GhRFS4A	Gh_A05G161200.1	LOC:A05:17181043..17184188+
GhRFS5A	Gh_A05G161300.1	LOC:A05:17184248..17185025+
GhRFS6A	Gh_A05G362500.1	LOC:A05:97517724..97521143-
GhRFS7A	Gh_A07G068200.1	LOC:A07:8701489..8710889-
GhRFS8A	Gh_A08G102800.1	LOC:A08:43736188..43739633+
GhRFS9A	Gh_A09G035400.1	LOC:A09:9456120..9458722-
GhRFS10A	Gh_A12G140900.1	LOC:A12:81207716..81210579-
GhRFS11A	Gh_A12G209400.1	LOC:A12:95947123..95948972+
GhRFS12A	Gh_A12G209500.1	LOC:A12:95954653..95956298+
GhRFS13A	Gh_A13G147900.1	LOC:A13:89240550..89244473-
GhRFS1D	Gh_D01G141000.1	LOC:D01:27576306..27577784-
GhRFS2D	Gh_D01G141200.1	LOC:D01:27600047..27607442-
GhRFS3D	Gh_D03G116400.1	LOC:D03:39942324..39949589+
GhRFS4D	Gh_D04G062900.1	LOC:D04:9653140..9656202+
GhRFS5D	Gh_D05G177900.1	LOC:D05:15532974..15536948+
GhRFS6D	Gh_D05G402900.1	LOC:D05:63892839..63896423+
GhRFS7D	Gh_D07G067700.1	LOC:D07:7530900..7535154-
GhRFS8D	Gh_D08G097200.1	LOC:D08:22696003..22699462-
GhRFS9D	Gh_D09G033000.1	LOC:D09:8631700..8639349-
GhRFS10D	Gh_D12G140800.1	LOC:D12:43491252..43494589-
GhRFS11D	Gh_D12G203500.1	LOC:D12:53613654..53617738+
GhRFS12D	Gh_D13G149000.1	LOC:D13:46036076..46039727-
GrRFS1	Gorai.001G070800.1	LOC:Chr01:7175294..7179850-
GrRFS2	Gorai.002G147800.1	LOC:Chr02:27719446..27726836-
GrRFS3	Gorai.003G107500.1	LOC:Chr03:32959973..32963659+
GrRFS4	Gorai.004G107400.1	LOC:Chr04:21926785..21930492-
GrRFS5	Gorai.005G133900.1	LOC:Chr05:33780557..33784765+
GrRFS6	Gorai.006G032900.1	LOC:Chr06:8508771..8511521-
GrRFS7	Gorai.008G138000.1	LOC:Chr08:38816415..38819884-
GrRFS8	Gorai.008G203100.1	LOC:Chr08:48879919..48884081+
GrRFS9	Gorai.009G185100.1	LOC:Chr09:14237989..14243131+
GrRFS10	Gorai.009G453700.1	LOC:Chr09:70492844..70496919+
GrRFS11	Gorai.012G063500.1	LOC:Chr12:8977610..8981033+
GrRFS12	Gorai.013G149200.1	LOC:Chr13:40871805..40876120-
