# Supplementary material for: Genome-wide identification and expression analysis of Raffinose synthetase family in cotton
Source: BMC Bioinformatics. 2021 Jun 29;22:356. doi: 10.1186/s12859-021-04276-4 (PMC8243485; doi:10.1186/s12859-021-04276-4)
Supplement: Supplementary file 3 — Additional file 3: Table S3. Expresstion level of RAFS genes in G. hirsutum under abiotic stress [file 12859_2021_4276_MOESM3_ESM.xlsx]

## Sheet: GhRAFS genes fpkm
Table S3. Expresstion level of RAFS genes in G. hirsutum under abiotic stress
Gene_ID	1 h treated with cold	3 h treated with cold	6 h treated with cold	12 h treated with cold	1 h treated with hot	3 h treated with hot	6 h treated with hot	12 h treated with hot	1 h treated with salt	3 h treated with salt	6 h treated with salt	12 h treated with salt	1 h treated with PEG	3 h treated with PEG	6 h treated with PEG	12 h treated with PEG
A01G1088	17.3645	9.33557	6.22139	31.0588	18.1704	42.2374	48.7767	50.5387	33.3011	44.9578	55.2544	42.1767	20.0534	54.3897	46.5181	24.8209
A03G0668	14.3819	12.8033	15.2692	12.9506	6.87991	21.4593	17.2719	27.4658	16.1588	15.7934	8.33882	8.33436	15.7864	13.7981	11.7968	8.58822
A04G0020	2.33347	1.98991	0.807047	1.2847	0.783722	1.37179	1.17671	2.49698	1.34843	1.46615	1.73661	2.10911	1.57028	2.28766	1.43371	2.17037
A05G1518	0.110623	0.0417551	0	0.0533003	0	0.0535361	0.0723656	0	0.112877	0	0	0.120996	0.0390908	0.0485004	0.214541	0.106388
A05G1519	0.151941	0.369957	0	0.628994	1.0977	0	0	0.544447	0	0.145633	0	0.210888	0.307678	0	0.174971	0
A05G3108	5.60231	3.61975	7.50818	34.0582	2.93757	3.73762	1.80521	5.89677	44.2883	12.0214	23.3698	38.5272	9.78139	13.0382	5.72306	16.7579
A07G0559	0	0.0588697	0	0	0	0.0378365	0	0.0421295	0	0.0467618	0	0.136668	0.0278586	0	0.0609497	0.0251647
A08G0792	6.28502	5.56323	5.99358	7.55167	2.20159	8.79848	42.5118	47.9142	7.5795	8.31292	52.6138	41.6973	5.2837	11.5209	30.8012	67.8964
A09G0281	0.205432	0.202167	0	0.29832	0.0896967	0.0742574	0.0501448	0.371992	0.195706	0.114708	0.210803	0.167631	0.191434	0.135756	0.059823	0.740954
A12G1117	0.507762	0.0518344	0	0.16776	0.0604228	0.0666782	0.0450178	0.0741415	0.193304	0.0514775	0.0945994	0	0.19685	0.106885	0.174789	0.0887972
A12G1686	0.0704933	0.122239	0.395582	0.753763	0.0622903	0.0518156	0	0.117765	0.109252	0.22587	0	0.517135	0	0.0456975	0.163555	0.135547
A12G1687	0.443798	0.171386	0.727797	0.842437	0.130839	0.272196	0.295195	0.309828	0.229568	0.135688	0	0.296467	0.424823	0.0957567	0.171559	0.0711103
A13G1088	0.473929	0.719578	1.78765	0.979924	0.140598	1.0283	0.690084	2.06732	0.422706	0.283779	0.397869	1.54189	0.347431	0.212625	0.499911	0.610636
D02G1204	0	0	0	0	0	0	0	0	0	0	0	0	0	0	0	0
D01G1177	43.3397	17.0495	17.5976	74.4694	32.3256	77.0941	85.5559	86.9006	93.1916	74.3648	65.1715	92.9345	58.9708	88.0979	66.4566	59.1979
D03G0964	0.425305	0.04634	0.150338	2.17002	0.431499	2.04451	3.86089	5.24111	0.251106	0.282179	0.225468	0.484027	0.467217	0.253663	0.399456	0.303495
D04G0532	7.93911	4.6017	3.99421	22.8712	4.23817	5.59406	3.91129	4.86345	32.1937	12.9391	16.4836	23.9769	11.7231	11.9692	7.42802	21.2036
D05G1689	0.708024	0.214592	0.67133	2.48972	0.380635	0.669734	0.798199	1.7116	3.32253	0.998314	1.4543	3.36225	1.91287	2.19398	1.68092	1.75483
D05G3711	4.13221	3.3116	1.66117	1.36881	0.924699	5.00405	3.30353	5.73728	3.12974	3.64586	4.82365	7.26684	2.57152	5.03439	4.13636	5.48966
D07G0625	0.238945	0.149378	0.290785	0.655182	0.0927582	0.191997	0.103729	0.213819	0.364328	0.0949216	0.436104	5.9991	0.0565293	0.210457	0.0618458	1.30231
D08G0970	9.2972	7.46121	8.70647	14.6755	3.7137	10.8971	34.621	40.959	11.609	11.2266	36.9498	53.249	9.65846	16.3843	22.4074	46.9778
D09G0283	0	0.0422861	0.102831	0	0.0654017	0.162633	0	0.0606664	0	0	0.0514062	0.147033	0	0	0	0
D12G1244	5.04895	2.51376	1.87286	3.81972	2.77102	2.21087	2.40605	1.87107	5.7224	2.10928	2.77762	1.37023	2.36282	3.21968	3.6334	2.85664
D12G1848	1.7463	1.6782	6.73223	9.45624	1.14994	2.52604	3.3594	2.35904	1.55681	1.21289	2.17013	6.08913	1.5586	1.47283	1.81487	2.76488
D13G1354	1.17548	0.883353	3.69856	1.03793	0.229849	0.932462	1.08806	2.45103	1.45779	0.678144	0.930488	5.0179	0.985355	0.660673	1.07284	1.63682
